# Supplementary material for: Removal of Algae and Algal Toxins from a Drinking Water Source Using a Two-Stage Polymeric Ultrafiltration Membrane Process
Source: Polymers (Basel). 2023 Nov 23;15(23):4495. doi: 10.3390/polym15234495 (PMC10708023; doi:10.3390/polym15234495)
Supplement: Supplementary file 1 [file polymers-15-04495-s001.zip]

Archive with 1 entries (1 files):
- polymers-2671644-supplementary.pdf
